# Supplementary material for: Application of Fourier Transform Infrared (FT-IR) Spectroscopy, Multispectral Imaging (MSI) and Electronic Nose (E-Nose) for the Rapid Evaluation of the Microbiological Quality of Gilthead Sea Bream Fillets
Source: Foods. 2022 Aug 6;11(15):2356. doi: 10.3390/foods11152356 (PMC9367857; doi:10.3390/foods11152356)
Supplement: Supplementary file 1 [file foods-11-02356-s001.zip]

Archive with 1 entries (1 files):
- foods-1834713-supplementary.pdf
